# Supplementary material for: Nature’s Synergy: Cellular and Molecular Evaluation of Snail Slime and Its Principal Component, Glycolic Acid, on Keratinocytes, with Preliminary Evidence from Endothelial Cells
Source: Biomolecules. 2025 Sep 10;15(9):1302. doi: 10.3390/biom15091302 (PMC12467389; doi:10.3390/biom15091302)
Supplement: Supplementary file 1 [file biomolecules-15-01302-s001.zip]

Archive with 2 entries (2 files):
- WB bands.pptx
- WB desitometric data.xlsx
