# Supplementary material for: Nature’s Synergy: Cellular and Molecular Evaluation of Snail Slime and Its Principal Component, Glycolic Acid, on Keratinocytes, with Preliminary Evidence from Endothelial Cells
Source: Biomolecules. 2025 Sep 10;15(9):1302. doi: 10.3390/biom15091302 (PMC12467389; doi:10.3390/biom15091302)
Supplement: Supplementary file 1 [file biomolecules-15-01302-s001.zip › WB desitometric data.xlsx]

## Sheet: Sheet1
Densitometric analysis of western blots
Table S1: Original densitometric data of tubulin and PI3K Western blot
14 h					24 h
	PI3K	Tubulin	PI3K/Tubilin			PI3K	Tubulin	PI3K/Tubilin
CTRL	1936.39	27143.7	0.0713385		CTRL	3350.64	22890.7	0.146375
1:40	2748.6	29506.1	0.0931537		1:40	2668.02	24833.2	0.107438
1:60	2363.07	24741.7	0.0955098		1:60	2692.19	24894.7	0.108143
1:80	2763.56	19656.7	0.140592		1:80	3092.44	31313.9	0.098756
GA	3491.19	25324.2	0.13786		GA	2685.46	25014.5	0.107356
Table S2: Original densitometric data of tubulin and p-AKT/AKT Western blot
14 h
	pAKT	AKT	Tubulin	pAKT/Tubulin	AKT/Tubulin	pAKT/AKT
CTRL	1076.19	32537.9	27143.7	0.0396479	1.19872	0.0330751
1:40	1969.55	40008.9	29506.1	0.0667508	1.35595	0.0492279
1:60	1899.86	33927.2	24741.7	0.0767877	1.37126	0.055998
1:80	2533.67	35867.3	19656.7	0.128896	1.82469	0.0706402
GA	1861.45	30896.3	25324.2	0.0735047	1.22003	0.0602483
24 h
	pAKT	AKT	Tubulin	pAKT/Tubulin	AKT/Tubulin	pAKT/AKT
CTRL	3047.4	38309.2	27143.7	0.112269	1.41135	0.0795474
1:40	1405.49	31716	29506.1	0.0476338	1.0749	0.0443148
1:60	2672.94	33035.7	24741.7	0.108034	1.33522	0.0809108
1:80	2198.23	40159.8	19656.7	0.111831	2.04307	0.0547371
GA	3462.05	39929.1	25324.2	0.136709	1.57672	0.0867049
Table S3: Original densitometric data of tubulin and Nf-kB Western blot
14 h					24 h
	Nf-kB	Tubulin	Nf-kB/Tubilin			Nf-kB	Tubulin	Nf-kB/Tubilin
CTRL	12043.4	27143.7	0.443692		CTRL	12900.9	22890.7	0.563585
1:40	13639.9	29506.1	0.462275		1:40	9797.17	24833.2	0.394519
1:60	11961.3	24741.7	0.483449		1:60	10191.2	24894.7	0.409373
1:80	11064.7	19656.7	0.562897		1:80	12935	31313.9	0.413076
GA	14033.5	25324.2	0.554152		GA	10695.1	25014.5	0.427554
Table S4: Original densitometric data of tubulin and COX-2 Western blot
48 h
	COX-2	Tubulin	COX-2/Tubilin
CTRL	1810.49	46546.5	0.0388964
1:40	2385.97	37759.8	0.063188
1:60	2037.38	33147.7	0.0614637
1:80	1791.91	29756.5	0.0602191
GA	2849.92	31968	0.089149
